# Supplementary material for: Effects of Monochromatic and Composite Light Withering on Black Tea Aroma
Source: Foods. 2025 Jun 25;14(13):2232. doi: 10.3390/foods14132232 (PMC12249116; doi:10.3390/foods14132232)
Supplement: Supplementary file 1 [file foods-14-02232-s001.zip › Table S1.xlsx]

## Sheet: Sheet1
All vilatile compounds detected
compounds	RB1	RB2	RB3	RY1	RY2	RY3	CK1	CK2	CK3	RL1	RL2	RL3	BL1	BL2	BL3	YL1	YL2	YL3	Class I	CAS	Odor	Threshold	cpd_ID	IUPAC Name
Benzeneacetaldehyde	2.85957	2.58181	1.12009	1.81948	1.77425	1.77425	2.85184	2.31595	3.74201	0.812349	1.58764	1.57081	0.536479	3.50143	2.23071	1.69684	1.67904	3.06914	Aldehyde	122-78-1	Berry, Geranium, Honey, Nut, Pungent	0.004mg/L	C00601	2-phenylacetaldehyde
Decanoic acid, ethyl ester	1	1	1	1	1	1	1	1	1	1	1	1	1	1	1	1	1	1	Ester	110-38-3	Brandy, Grape, Pear	0.49mg/kg		ethyl decanoate
Linalool	1.24908	1.20245	0.483672	0.631259	0.927501	0.927501	1.35034	1.55869	1.71632	0.402888	0.585933	0.711313	0.255757	1.88879	0.924618	0.569126	0.633571	1.59244	Terpenoids	78-70-6	aniseed, citrus, floral, floral fragrant citrus	0.0015mg/kg	C03985	3,7-dimethylocta-1,6-dien-3-ol
2,6-Octadien-1-ol, 3,7-dimethyl-, (Z)-	0.794204	0.71024	0.257054	0.311411	0.332527	0.332527	0.507037	0.636704	0.640046	0.2167	0.366708	0.413224	0.170886	0.916411	0.485066	0.395162	0.561256	1.01219	Terpenoids	106-25-2	Floral, Fruit	0.0075mg/kg	C09871	(2Z)-3,7-dimethylocta-2,6-dien-1-ol
Ethanol	0.562931	0.659463	0.167951	0.198908	0.374501	0.374501	0.438593	1.1478	0.591109	0.196352	0.277411	0.327919	0.511549	0.975517	0.333689	0.287506	0.182195	0	Alcohol	64-17-5	alcoholic, strong,	0.167mg/kg	C00469	ethanol
Benzaldehyde	0.297445	0.601796	0.21407	0.0918073	0.3421	0.3421	0.570339	0.642303	0.790388	0.131808	0.217841	0.252838	0.118925	0.31124	0.365741	0.139497	0.128219	0.41547	Aldehyde	100-52-7	almond, bitter almond,	2mg/L	C00261	benzaldehyde
Dimethyl sulfide	0.486144	0.567194	0.202407	0.289844	0.638456	0.638456	0.879065	0.871877	1.19516	0.0916256	0.112724	0.184651	0.0781486	0.479491	0.18618	0.116719	0.097761	0	Sulfur Compounds	75-18-3	Cabbage, Organic, Sulfur, Wet Earth	0.3mg/kg	C00580	methylsulfanylmethane
trans-Linalool oxide (furanoid)	0.64286	0.608937	0.153101	0.184409	0.316711	0.316711	0.457093	0.475875	0.669661	0.166968	0.238036	0.188802	0.144747	0.850307	0.400509	0.273923	0.182833	0.594515	heterocyclic compound	34995-77-2				2-[(2S,5S)-5-ethenyl-5-methyloxolan-2-yl]propan-2-ol
Butanal, 2-methyl-	0.273828	0.301766	0.0947004	0.111003	0.235612	0.235612	0.336088	0.375374	0.445884	0.0652485	0.0852712	0.120863	0.0614761	0.379488	0.137296	0.0840249	0.064482	0.237859	Aldehyde	96-17-3	almond, burnt, choking, cocoa, estery apple, extreme dilution fruity, fermented, fruity, green grass, iodoform, malt, powerful, sickly, sour,	0.0088-0.0009mg/kg	C02223	2-methylbutanal
Butanal, 3-methyl-	0.214096	0.204083	0.0715786	0.0815229	0.172743	0.172743	0.228375	0.280556	0.307958	0.0435977	0.0650755	0.0991728	0.0438724	0.252352	0.0996171	0.063918	0.0482825	0.162894	Aldehyde	590-86-3	almond, cheese, chocolate, malt,	0.00025mg/kg	C07329	3-methylbutanal
(3R,6S)-2,2,6-Trimethyl-6-vinyltetrahydro-2H-pyran-3-ol	0.357529	0.291969	0.0772249	0.0798154	0.108728	0.108728	0.159306	0.029913	0.294481	0.0616411	0.114859	0.111603	0.0479411	0.435304	0.129183	0.152179	0.122301	0.30837	alcohol	39028-58-5				(3R,6S)-6-ethenyl-2,2,6-trimethyloxan-3-ol
Benzyl alcohol	0.256044	0.167179	0.0499294	0.0548794	0.0612007	0.0612007	0.102041	0.116914	0.201026	0.0342104	0.0744373	0.045711	0.0325986	0.318896	0.0869925	0.091737	0.109623	0.135484	Alcohol	100-51-6	Boiled Cherries, Moss, Roasted Bread, Rose	200mg/L	C00556	phenylmethanol
Hexanal	0.096024	0.0942104	0.0424073	0.0492126	0.0825686	0.0825686	0.103834	0.115375	0.108357	0.042745	0.0557775	0.0835695	0.0364454	0.164421	0.0878968	0.044041	0.0512205	0.156265	Aldehyde	66-25-1	aldehyde, grass, green, green grass, leaves, vinous,	0.21mg/kg		hexanal
1-Hexanol	0.163538	0.182482	0.0525643	0.125599	0.206025	0.206025	0.29384	0.384756	0.36408	0.168569	0.212323	0.279853	0.0880316	0.498571	0.224929	0.11959	0.0883654	0.299992	Alcohol	111-27-3	Banana, Flower, Grass, Herb	0.2mg/kg		hexan-1-ol
Furan, 2-ethyl-	0.0945594	0.0932368	0.0469781	0.0715594	0.114949	0.114949	0.218472	0.19999	0.254596	0.0301306	0.0290266	0.0948471	0.0253925	0.139651	0.0605326	0.0375704	0.0390797	0.135054	Heterocyclic Compound	3208-16-0	Butter, Caramel			2-ethylfuran
Citral	0	0.0397721	0.0165249	0.0300051	0	0	0.04275	0.0525092	0.065841	0.013969	0.0246569	0	0	0	0	0	0.0433876	0.0572792	Terpenoids	5392-40-5	Lemon	0.005mg/kg	C01499、C15604	(2E)-3,7-dimethylocta-2,6-dienal
Nonanal	0.0950839	0.0781337	0.0325629	0.0566093	0.0615497	0.0615497	0.105743	0.108144	0.129018	0.0212031	0.0404163	0.0548444	0.02055	0.0982616	0.0553837	0.0381679	0.0610055	0.0868229	Aldehyde	124-19-6	aldehyde, citrus, fatty, floral, green, green grass, slightly pungent, soapy, tallow, wax,	0.0035mg/kg		nonanal
2-Penten-1-ol, (Z)-	0.110947	0.108254	0.0502659	0.0575701	0.0581025	0.0581025	0.0662485	0.0883937	0.100041	0.0281215	0.0349526	0.0417919	0.0259657	0.18588	0.0672671	0.0474533	0.024681	0.100566	alcohol	1576-95-0	Banana, Green, Rubber			(Z)-pent-2-en-1-ol
Methyl salicylate	0.118645	0.0900826	0.0382996	0.0427171	0.0520602	0.0520602	0.079381	0.090004	0.11405	0.03306	0.0566354	0.0606498	0.0254854	0.169885	0.0779021	0.0534117	0.0931978	0.0736564	Acids	119-36-8	Almond, Caramel, Peppermint, Sharp	0.06mg/kg	D01087/C12305	methyl 2-hydroxybenzoate
Propanal, 2-methyl-	0.0803206	0.0878494	0.0245047	0.0273567	0.0572296	0.0572296	0.0768996	0.0886887	0.112519	0.0203324	0.0247233	0.0405063	0.0178922	0.110046	0.0405376	0.0280917	0.0199521	0	Aldehyde	78-84-2	Burnt, Caramel, Cocoa, Green, Malt	0.0007mg/kg	C22919	2-methylpropanal
Acetic acid, 2-phenylethyl ester	0.0524438	0.0440561	0.0330954	0	0	0	0.0464888	0.0591957	0.0633039	0.0334781	0.0555976	0.0697008	0.0189128	0.114343	0.0530882	0.0365186	0.0568002	0.0763301	Acids	103-45-7	Flower, Honey, Rose	0.02mg/kg	C12303	2-phenylethyl acetate
.beta.-Myrcene	0.0635901	0.0702738	0.0423459	0.0260898	0.0131262	0.0131262	0.0223546	0.0707668	0.0262623	0.0263879	0	0.0440571	0.0109813	0.0253974	0.0131215	0.0339642	0.0466409	0.0672402	Terpenoids	123-35-3	Balsamic, Fruit, Geranium, Herb, Must	0.0166mg/kg	C06074	7-methyl-3-methylideneocta-1,6-diene
Hexanoic acid, 3-hexenyl ester, (Z)-	0.0643841	0.0595228	0.0339311	0.0389149	0.0486221	0.0486221	0.0637575	0.0552075	0.0860562	0.0340323	0.0521303	0.057218	0.0144854	0.0885659	0.0486492	0.0325046	0.0993894	0.0965197	Ester	31501-11-8	Fruit, Prune			[(Z)-hex-3-enyl] hexanoate
2-Hexen-1-ol, (Z)-	0.129838	0.0754418	0.0280982	0.067939	0.0961726	0.0961726	0.146514	0.181393	0.183758	0.120898	0.172794	0.220385	0.044465	0.310591	0.128436	0.0660362	0.0746647	0.131342	Alcohol	928-94-9	Fruit, Green, Green Fruit, Leaf, Wine			(Z)-hex-2-en-1-ol
2,6-Octadienal, 3,7-dimethyl-, (E)-	0.0516827	0.0400864	0.0166091	0	0	0	0	0	0	0	0	0	0.0124895	0.064169	0	0	0	0	Terpenoids	5392-40-5	Lemon	0.005mg/kg	C01499/C15604	(2E)-3,7-dimethylocta-2,6-dienal
1-Penten-3-ol	0.0627967	0.0657596	0.0152698	0.0196155	0.0381006	0.0381006	0.0412933	0.0503836	0.0635032	0.0156224	0.0193876	0.0249036	0.0159559	0.0956512	0.0348664	0.0256646	0.0170057	0.0581473	Alcohol	616-25-1	Butter, Fish, Green, Oxidized, Wet Earth	3mg/kg		pent-1-en-3-ol
Heptanal	0.0401125	0.0367188	0.0169189	0.0192757	0.0266818	0.0266818	0.0496825	0.0469961	0.05204	0.0125749	0.0177599	0.0236177	0.0120023	0.0565657	0.0316989	0.0183752	0.0185233	0.056257	Aldehyde	111-71-7	Citrus, Fat, Green, Nut	0.031mg/kg	C14390	heptanal
Furfural	0	0.0439905	0.00684927	0	0	0	0.0753626	0	0.116709	0.0102199	0.0144143	0.0135521	0	0	0	0	0	0	Aldehyde	98-01-1	almond, bread, caramel, cinnamon, fatty, honey, meat, oily, pungent, rancid, sweet,	8mg/kg	C14279	furan-2-carbaldehyde
3-Buten-2-one, 4-(2,6,6-trimethyl-1-cyclohexen-1-yl)-	0.0354802	0.0298907	0.013244	0	0	0	0	0.0373537	0.0387283	0	0	0	0	0	0	0.0159809	0.0372548	0	Terpenoids	79-77-6	Floral, Violet		C12287	(E)-4-(2,6,6-trimethylcyclohexen-1-yl)but-3-en-2-one
3-Hexen-1-ol, benzoate, (Z)-	0.00916929	0.00803965	0.00400898	0.00754266	0.00724263	0.00724263	0.00988672	0.00893502	0.0105474	0.00397897	0.00555976	0.00564898	0.00177765	0.0062489	0.00357048	0.00238262	0.00471967	0.0053803	Ester	25152-85-6	Floral			[(Z)-hex-3-enyl] benzoate
Pentanal	0.0146978	0.00847266	0.00340471	0.00833621	0.0123385	0.0123385	0.0141562	0.0177896	0.0204652	0.00381964	0.0057857	0.00752412	0.0044895	0.0211441	0.00894635	0.00480773	0.00360557	0.0151969	Ester	110-62-3	aldehyde, banana, grass, lower aldehyde, oily green, pungent,	0.2mg/kg		pentanal
cis-3-Hexenyl cis-3-hexenoate	0.0223069	0.0181717	0.0125787	0.0244873	0.0197711	0.0197711	0.0201716	0.023203	0.0277573	0.00839243	0.0148919	0.0153655	0.00506547	0.0296759	0.0164825	0.00880437	0.0234509	0.0321257	Ester	61444-38-0	Green			[(Z)-hex-3-enyl] (Z)-hex-3-enoate
2-Pentenal, (E)-	0.00689995	0.00626856	0.00329533	0.00340898	0.0063609	0.0063609	0.00672388	0.00698903	0.0102312	0.0037871	0.00451689	0.00633586	0.00303302	0.0137157	0.00732876	0.00363425	0	0.0125373	Aldehyde	764-39-6	almond,			(E)-pent-2-enal
Benzeneacetaldehyde, .alpha.-ethylidene-	0.0186766	0.0163758	0.00579407	0.00998405	0.00955801	0.00955801	0.0205243	0.0249689	0.0273281	0.00430903	0.00664082	0.0076276	0.00283507	0.016946	0.00830066	0.00644075	0.00891975	0.0113344	Ester	4411-89-6	Cocoa, Roast, Rum			2-phenylbut-2-enal
Neral	0.00779598	0.00724204	0.00365664	0	0	0	0.0078526	0	0.0110135	0.00239302	0.00388864	0.0110803	0.00222623	0.0109916	0.00571594	0.0043671	0.00675251	0.0108806	Terpenoids	106-26-3			C09847	(2Z)-3,7-dimethylocta-2,6-dienal
Cyclohexanone, 2,2,6-trimethyl-	0.0112713	0.0115614	0.00458826	0.00587216	0.0101074	0.0101074	0.0123342	0	0.0156561	0.00419714	0.00577457	0.00737431	0.00325443	0.0167384	0.00808914	0.00541305	0	0.0161155	Aldehyde	2408-37-9	Floral			2,2,6-trimethylcyclohexan-1-one
3,6-Octadien-1-ol, 3,7-dimethyl-, (Z)-	0.0110541	0.011463	0.00212293	0	0	0	0.00650483	0.00717336	0.00956182	0.00164599	0.00526637	0.0028965	0.00182316	0.00526259	0.0064538	0.00288945	0.00433969	0.00555975	alcohol	5944-20-7				(3Z)-3,7-dimethylocta-3,6-dien-1-ol
1-Cyclohexene-1-carboxaldehyde, 2,6,6-trimethyl-	0.0100931	0.0104861	0.00471577	0.00517158	0.00796918	0.00796918	0.0108354	0.0132469	0.015657	0.0035202	0.0054814	0.00604082	0.00238485	0.0130908	0.00733496	0.00506205	0.00768931	0.0163604	Terpenoids	432-25-7			C20425	2,6,6-trimethylcyclohexene-1-carbaldehyde
D-Limonene	0.0139923	0.0165291	0.0058721	0	0	0	0.0151933	0	0.0145148	0	0	0	0.00332118	0.0460278	0.00817268	0.00380502	0	0.0125866	Terpenoids	5989-27-5	Citrus, Mint		C06099	(4R)-1-methyl-4-prop-1-en-2-ylcyclohexene
2-Cyclopenten-1-one, 3-methyl-2-(2-pentenyl)-, (Z)-	0.0141005	0.0114158	0.00476873	0.00690945	0.00707744	0.00707744	0.00965297	0.012325	0.0126863	0.00167238	0.00271657	0.00251877	0.00138902	0.0043551	0.00268205	0.00139683	0.00310232	0.00397591	Hydrocarbon	488-10-8	Floral			3-methyl-2-[(Z)-pent-2-enyl]cyclopent-2-en-1-one
5-Hepten-2-one, 6-methyl-	0.0164545	0.00914929	0.00396823	0.00895236	0.00905512	0.00905512	0.0148049	0.00859809	0.0215212	0.00318535	0.00485157	0.00559755	0.0027786	0.0118437	0.00850448	0.0042019	0.00488871	0.0115264	Ketones	110-93-0	Citrus, Mushroom, Pepper, Rubber, Strawberry	0.1-1mg/kg	C07287	6-methylhept-5-en-2-one
(E)-.beta.-Farnesene	0.00829295	0.00811039	0.00298485	0	0	0	0.00762809	0.00899491	0.00897644	0.00238247	0.00387065	0.00481153	0	0.00736252	0.00510451	0.00363632	0.00887735	0	Terpenoids	18794-84-8			C09666	(6E)-7,11-dimethyl-3-methylidenedodeca-1,6,10-triene
Phytol	0.00364352	0.00430504	0.00160655	0	0	0	0.00672915	0.00410646	0.00459499	0	0.0016556	0.00201466	0	0	0	0.00218338	0.00609559	0.00699936	Terpenoids	150-86-7	Flower		C01389	(E,7R,11R)-3,7,11,15-tetramethylhexadec-2-en-1-ol
2-Hexenal, (E)-	0.00605652	0.00481722	0.232102	0	0	0	0.00650777	0.00838809	0.00697301	0.00269901	0.00311167	0.00446932	0.00475207	0.00881296	0.00546855	0	0.00266819	0.81869	Aldehyde	6728-26-3	almond, bitter, green, heavy, planty green, stinkbug,	0.04mg/kg	C08497	(E)-hex-2-enal
cis-2-(2-Pentenyl)furan	0.00671784	0	0.00271053	0	0	0	0.0118184	0.0145192	0.0163644	0	0.0025436	0.00367744	0	0.0125296	0.0135406	0.00188743	0.00557569	0.00638365	heterocyclic compound					2-[(Z)-pent-2-enyl]furan
.alpha.-Terpineol	0.0070552	0.00655587	0.00197603	0	0	0	0.00580679	0	0.0077223	0.00230135	0.00327106	0.00383753	0.00116608	0.0087859	0.00360289	0.00308045	0.00426981	0.00794451	Terpenoids	8000-41-7	Anise, Fresh, Mint, Oil		C16772	2-(4-methylcyclohex-3-en-1-yl)propan-2-ol
Decanal	0.00591072	0.00441542	0.00190537	0.00379456	0.00438519	0.00438519	0.00495515	0.00633637	0.00828709	0.00340755	0.00611116	0.00461766	0.00158777	0.00814942	0.00439853	0.00339943	0.00728143	0.0091291	Aldehyde	112-31-2	aldehyde, fatty, floral, green, orange peel, soapy, wax,	0.005mg/kg	C12307	decanal
2-Hexen-1-ol, (E)-	0.129854	0	0.0285354	0	0	0	0.146583	0	0.184275	0	0	0	0	0	0	0	0	0	alcohol	2305-21-7	Blue Cheese, Vegetable			(E)-hex-2-en-1-ol
Furan, 2-pentyl-	0.0427517	0.0477944	0.0205212	0.0504586	0.0396526	0.0396526	0.0965866	0.122812	0.114779	0.0280088	0.0221292	0	0	0.0704396	0.0297536	0.0226359	0.0352142	0.0680603	Heterocyclic Compound	3777-69-3	Butter, Floral, Fruit, Green Bean	0.0048mg/kg		2-pentylfuran
trans-.beta.-Ionone	0	0.0298636	0.0133757	0.0190597	0.0176098	0.0176098	0.0331645	0	0.0389094	0.0106376	0.0192232	0.0201276	0.00661859	0.0369839	0.0199784	0	0.0371959	0.0457867	Terpenoids	79-77-6	Floral, Violet	0.000461mg/kg或1.08mg/kg（味盲者）	C12287	(E)-4-(2,6,6-trimethylcyclohexen-1-yl)but-3-en-2-one
n-Caproic acid vinyl ester	0.00965903	0	0.0033766	0	0	0	0.0125168	0.0102286	0.0206006	0	0	0	0	0	0	0	0	0	Ester	3050-69-9				ethenyl hexanoate
1,3-Cyclohexadiene-1-carboxaldehyde, 2,6,6-trimethyl-	0	0.00505507	0.00165838	0	0	0	0.0077228	0.00824835	0.00983965	0	0	0	0	0	0	0	0	0	Terpenoids	116-26-7	Herb		C17062	2,6,6-trimethylcyclohexa-1,3-diene-1-carbaldehyde
n-Valeric acid cis-3-hexenyl ester	0	0.00549731	0.00277595	0	0	0	0.00818023	0.00554128	0.0115915	0.00137244	0.00283363	0.00276285	0	0	0	0.00255443	0.00372313	0.00639512	Ester	35852-46-1	Fruit			[(Z)-hex-3-enyl] pentanoate
2,4,2',4'-Tetramethyl-biphenyl	0.00511178	0.00535814	0.00224089	0.00308997	0.00308364	0.00308364	0	0	0	0	0	0	0	0	0	0	0	0	others
Acetone	0.0149734	0.00897812	0.00375251	0	0	0	0	0	0	0	0	0	0.00466149	0.0297473	0.011189	0	0	0	Ketones	67-64-1	Pungent	100-200mg/kg		propan-2-one
Dodecane, 4,6-dimethyl-	0.0424487	0.00518323	0.00363115	0.00647771	0.0196258	0.0196258	0.00936245	0.0187589	0	0.0051713	0.00886675	0.00701908	0.00240613	0.00927364	0.0161981	0.0094434	0	0.0168669	hydrocarbon	61141-72-8				4,6-dimethyldodecane
Dodecane, 2,6,11-trimethyl-	0.0104712	0	0.00275779	0.544737	0.408069	0.408069	0	0	0	0	0.0381808	0.0837163	0	0	0	0	0	0	hydrocarbon	31295-56-4				2,6,11-trimethyldodecane
Undecane, 3,8-dimethyl-	0	0.00518323	0.00215576	0.0171676	0.010915	0.010915	0	0	0	0.00135181	0	0.0102025	0.00195852	0.0073078	0.00379043	0.00291988	0.00689619	0.0107922	hydrocarbon	17301-30-3				3,8-dimethylundecane
Tetradecane	0.0165369	0.00843993	0	0.00738523	0	0	0	0	0	0	0	0	0	0.0190896	0.00711882	0	0	0	Hydrocarbon	629-59-4				tetradecane
Dodecane, 1-iodo-	0	0.0043439	0.00119169	0.00298995	0	0	0	0	0	0	0	0	0	0	0	0.0020104	0.00400574	0	Hydrocarbon	4292-19-7				1-iodododecane
2-Hexenal	0	0	0	0.249841	0.411154	0.411154	0.568844	0.644869	0.628734	0.198513	0.29768	0.409961	0.191497	0.845817	0.465532	0.243863	0.285652	0	Aldehyde	6728-26-3	almond, bitter, green, heavy, planty green, stinkbug,	0.00025mg/kg	C08497	(E)-hex-2-enal
3-Hexen-1-ol, (Z)-	0	0	0	0.0662783	0.128865	0.128865	0.173938	0.228008	0.23308	0.0816262	0.106839	0.109675	0.0570707	0.373278	0.151721	0	0	0	Alcohol	544-12-7	Grass, Green Fruit, Green Leaf, Herb, Unripe Banana	0.2mg/kg	C08492	(Z)-hex-3-en-1-ol
2,4-Hexadienal, (E,E)-	0	0	0	0	0	0	0.0276832	0	0.0305839	0	0	0	0	0	0	0.0141941	0.0121918	0	Hydrocarbon	142-83-6	Green		C19249	(2E,4E)-hexa-2,4-dienal
Toluene	0	0	0	0	0	0	0.0210987	0.0188437	0.0262932	0	0	0	0	0	0	0	0	0	Hydrocarbon	108-88-3		0.14mg/kg	C01455	toluene
o-Cymene	0	0	0	0	0	0	0	0	0	0.0375945	0.0672067	0	0.048385	0.292977	0	0	0.0824479	0.145649	Terpenoids	25155-15-1				1-methyl-2-propan-2-ylbenzene
2,2,4-Trimethyl-1,3-pentanediol diisobutyrate	0	0	0	0	0	0	0	0	0	0	0	0	0.00571984	0.0289573	0.0171218	0	0	0	Ester	6846-50-0				[2,2,4-trimethyl-3-(2-methylpropanoyloxy)pentyl] 2-methylpropanoate
1-Penten-3-one	0	0	0	0	0	0	0.016007	0	0.0160428	0	0	0	0	0.0349384	0.0186531	0.0114257	0.00960674	0.0318904	Ester	1629-58-9	Fish, Green, Mustard, Pungent	0.0012mg/kg		pent-1-en-3-one
Naphthalene	0	0	0	0	0	0	0	0	0	0.0225993	0.0373455	0.042075	0.00993747	0.0585229	0.0288856	0.0168254	0.0329947	0.0302512	Hydrocarbon	91-20-3		0.05mg/kg	C00829	naphthalene
2-Butenal, 3-methyl-	0	0	0	0	0	0	0	0	0	0	0	0	0	0	0	0	0	0	Aldehyde	107-86-8	Almond, Roasted		C07330	3-methylbut-2-enal
.beta.-Phenylethyl butyrate	0	0	0	0	0	0	0	0	0	0.00475561	0	0.0090701	0	0	0	0.00396059	0.00802157	0	Ester	103-52-6	Floral			2-phenylethyl butanoate
Octanal	0	0	0	0	0	0	0	0	0	0	0	0	0.00137098	0	0.00595703	0	0	0	Aldehyde	124-13-0	aldehyde, fatty, fruity, orange peel, pungent, slightly fragment, soapy,	0.0001mg/kg	C01545	octanal
Propanoic acid, 2-methyl-, 2-phenylethyl ester	0	0	0	0	0	0	0	0	0	0.00474879	0.00797458	0	0	0	0	0	0.00801865	0.00877418	Ester	103-48-0	Green			2-phenylethyl 2-methylpropanoate
.alpha.-Farnesene	0	0	0	0	0	0	0	0	0	0	0	0	0	0	0	0	0	0	Terpenoids	502-61-4	Boiled Vegetable, Floral, Wood		C09665	(3E,6E)-3,7,11-trimethyldodeca-1,3,6,10-tetraene
.tau.-Cadinol	0	0	0	0	0	0	0	0	0	0	0	0	0	0	0	0.00194534	0.00548328	0	other					(1R,4R)-1,6-dimethyl-4-propan-2-yl-3,4,4a,7,8,8a-hexahydro-2H-naphthalen-1-ol
Cedrol	0	0	0	0	0	0	0	0	0	0	0.00213108	0.00241888	0	0	0	0.00163342	0.00386224	0.00417159	Terpenoids	77-53-2			C09631	(1S,2R,5S,7R,8R)-2,6,6,8-tetramethyltricyclo[5.3.1.01,5]undecan-8-ol
p-Cymene	0	0	0	0	0.14753	0.14753	0.230612	0.160166	0.275436	0	0	0	0	0	0	0.0531116	0.0824346	0	Terpenoids	99-87-6	Citrus, Fresh, Solvent		C06575	1-methyl-4-propan-2-ylbenzene
Phenol, 4-amino-3-methyl-	0	0	0	0	0	0	0.0503654	0	0.0492048	0	0	0	0	0	0	0	0	0	Phenol	2835-99-6				4-amino-3-methylphenol
Butanoic acid, 3-hexenyl ester, (Z)-	0	0	0	0	0	0	0.0169261	0	0.0223349	0.00379313	0	0.00731498	0.0018638	0.0102552	0	0	0	0	Acids	16491-36-4				[(Z)-hex-3-enyl] butanoate
3-Hexen-1-ol, acetate, (Z)-	0	0	0	0	0	0	0.0183429	0	0.0206837	0.00296797	0	0.0044115	0	0	0	0	0	0	Acids	1708-82-3	Banana, Candy, Floral, Green	0.0121mg/kg	C19757	[(Z)-hex-3-enyl] acetate
2-Butenal, 2-ethyl-	0	0	0	0	0	0	0	0.033143	0.0232096	0	0	0	0	0	0	0	0	0	aldehyde	19780-25-7				(E)-2-ethylbut-2-enal
Hexanoic acid, 2-hexenyl ester, (E)-	0	0	0	0	0	0	0.0109319	0	0.0159144	0.0051648	0.00961211	0.0107639	0	0	0	0.00402153	0.0113462	0	Ester	53398-86-0	Green			[(E)-hex-2-enyl] hexanoate
1,6-Heptadiene, 3,3-dimethyl-	0	0	0	0	0	0	0.0101081	0	0.013263	0	0	0	0.00218394	0	0.00711768	0.00355858	0.00710397	0	Hydrocarbon	68701-61-1				3,3-dimethylhepta-1,6-diene
Acetic acid, hexyl ester	0	0	0	0	0	0	0.00976948	0	0.0101314	0	0	0	0	0	0	0	0	0	Ester	142-92-7	Apple, Banana, Grass, Herb, Pear	0.04mg/kg		hexyl acetate
Cyclohexene, 1-methyl-5-(1-methylethenyl)-, (R)-	0	0	0	0.00608262	0.00746577	0.00746577	0.0153187	0.023295	0	0	0	0	0	0	0	0	0	0	others	1461-27-4				1-methyl-5-prop-1-en-2-ylcyclohexene
Furan, 3-methyl-	0	0	0	0	0	0	0.0148893	0.0128315	0.0204167	0	0	0	0	0	0	0	0	0	Heterocyclic Compound	930-27-8				3-methylfuran
4-Hexen-1-ol, acetate	0	0	0	0	0	0	0.0129389	0.0151845	0	0	0	0	0	0	0	0	0	0	Acids	25905-14-0				(5-methyl-2-prop-1-en-2-ylhex-4-enyl) acetate
1, 1, 5-Trimethyl-1, 2-dihydronaphthalene	0	0	0	0	0	0	0.00522357	0	0.00709968	0	0	0	0	0	0	0	0	0	carbocyclic compound					1,1,5-trimethyl-2H-naphthalene
2-Nonenal, (E)-	0	0	0	0	0	0	0.00484445	0	0.00640809	0	0	0	0	0	0	0	0	0	Aldehyde	18829-56-6	Paper	0.000065mg/kg		(E)-non-2-enal
.alpha.-Calacorene	0	0	0	0	0	0	0.00468582	0	0.00522238	0	0	0	0	0	0	0	0	0	other	77129-50-1				4,7-dimethyl-1-propan-2-yl-1,2-dihydronaphthalene
.alpha.-Cubebene	0	0	0	0	0	0	0	0.00389646	0.00458401	0	0	0	0	0	0	0	0	0	others				C09647	4,10-dimethyl-7-propan-2-yltricyclo[4.4.0.01,5]dec-3-ene
3-Hexen-1-ol, (E)-	0	0	0	0	0	0	0	0	0	0	0	0	0	0	0	0.0820128	0	0.207346	Alcohol	544-12-7	Green			(E)-hex-3-en-1-ol
2,4-Heptadienal, (E,E)-	0	0	0	0	0	0	0	0	0	0.00648947	0.0104376	0	0	0	0	0.0142346	0	0.0362388	Hydrocarbon	4313-03-5				(2E,4E)-hepta-2,4-dienal
5,9-Undecadien-2-one, 6,10-dimethyl-	0	0	0	0	0	0	0	0	0	0	0	0	0	0	0	0.0038552	0.00986412	0	Terpenoids	68228-05-7	Fruit			(5E)-6,10-dimethylundeca-5,9-dien-2-one
Furan, 3-phenyl-	0	0	0	0	0	0	0	0	0	0	0	0	0	0	0	0.00393664	0.00717517	0	heterocyclic compound	13679-41-9				3-phenylfuran
Coumarin	0	0	0	0	0	0	0	0	0	0	0	0	0	0	0	0.00224335	0.00549945	0	Heterocyclic Compound	91-64-5			C05851/D07751	chromen-2-one
Furan, 2,3-dihydro-4-methyl-	0	0	0	0	0	0	0	0	0	0	0	0	0	0	0	0.00363283	0.00330936	0	heterocyclic compound	34314-83-5				4-methyl-2,3-dihydrofuran
Butanoic acid, 3-hexenyl ester, (E)-	0	0	0	0.00840544	0.0100853	0.0100853	0	0	0	0	0	0	0	0	0	0	0	0	Ester	53398-84-8				[(E)-hex-3-enyl] butanoate
Isophthalaldehyde	0	0	0	0.00889934	0.00924563	0.00924563	0	0	0	0	0	0	0	0	0	0	0	0	Aldehyde	626-19-7				benzene-1,3-dicarbaldehyde
2-Isopropyl-5-methyl-1-heptanol	0	0	0	0.00361192	0.00408468	0.00408468	0	0	0	0	0	0	0	0	0	0	0	0	alcohol					5-methyl-2-propan-2-ylheptan-1-ol
2-Furanmethanol, 5-ethenyltetrahydro-.alpha.,.alpha.,5-trimethyl-, cis-	0	0	0	0	0	0	0	0	0	0	0	0	0.0342019	0.268059	0	0	0	0	Alcohol	5989-33-3				2-(5-ethenyl-5-methyloxolan-2-yl)propan-2-ol
1-Decene, 2,4-dimethyl-	0	0	0	0.00733769	0	0	0	0	0	0	0	0	0	0	0	0	0	0	Hydrocarbon	55170-80-4				2,4-dimethyldec-1-ene
Silanediol, dimethyl-	0	0	0	0	0	0	0.0225961	0.0287375	0	0.00831867	0.0128473	0.0178396	0.00612238	0.0306395	0.015077	0	0	0	other	1066-42-8				dihydroxy(dimethyl)silane
1-Octen-3-ol	0	0	0	0	0	0	0	0	0	0.00473287	0.00736385	0.00782391	0	0	0	0	0	0	Alcohol	3391-86-4	Cucumber, Earth, Fat, Floral, Mushroom	0.002mg/kg	C14272	oct-1-en-3-ol
Hexanoic acid, hexyl ester	0	0	0	0	0	0	0	0	0	0.00314143	0.00564798	0	0	0	0	0	0	0	Ester	6378-65-0	Apple Peel, Peach, Plum			hexyl hexanoate
1-Octene, 6-methyl-	0	0	0	0	0	0	0	0	0	0	0.00355305	0.00309771	0	0	0	0	0	0	others	13151-10-5				6-methyloct-1-ene
Hydrogen isocyanate	0	0	0	0	0	0	0	0	0	0.00171131	0.00231662	0.00565264	0	0	0	0	0	0	other	75-13-8
cis-3-Hexenyl iso-butyrate	0	0	0	0	0	0	0	0	0	0	0	0	0	0.0106782	0.00577201	0	0	0	Ester	41519-23-7	Fruit			[(Z)-hex-3-enyl] 2-methylpropanoate
Hexadecane	0	0	0	0	0.0408696	0.0408696	0	0	0	0	0	0	0	0	0	0	0	0	Hydrocarbon	544-76-3				hexadecane
Tridecane	0	0	0	0	0	0	0	0	0	0	0	0	0	0	0	0	0	0	Hydrocarbon	629-50-5			C13834	tridecane
Undecane, 3,7-dimethyl-	0	0	0	0	0	0	0.034953	0	0.0205183	0.00248034	0.00348732	0	0.00254259	0	0.0117603	0	0.0132524	0.00817257	hydrocarbon	17301-29-0				3,7-dimethylundecane
Dodecane	0	0	0	0.396575	0.457538	0.457538	0	0	0	0	0	0	0	0	0	0	0	0	Hydrocarbon	112-40-3			C08374	dodecane
Undecane, 4,7-dimethyl-	0	0	0	0.206193	0.310272	0.310272	0.00990485	0.0238745	0	0	0.00451659	0.018402	0	0.00491733	0.00441494	0	0	0	hydrocarbon	17301-32-5				4,7-dimethylundecane
Pentadecane	0	0	0	0.0476323	0.285281	0.285281	0	0	0	0	0	0	0	0	0	0	0	0	Hydrocarbon	629-62-9				pentadecane
2,6-Dimethyldecane	0	0	0	0.0880493	0.0926728	0.0926728	0	0	0	0	0	0	0	0	0	0	0	0	hydrocarbon	13150-81-7				2,6-dimethyldecane
Hexadecane, 2,6,11,15-tetramethyl-	0	0	0	0.00540485	0	0	0	0	0	0	0	0	0	0	0	0	0	0	Terpenoids	504-44-9				2,6,11,15-tetramethylhexadecane
Undecane, 5,7-dimethyl-	0	0	0	0.0482176	0.242484	0.242484	0	0	0	0	0	0	0	0	0	0	0	0	hydrocarbon	17312-83-3				5,7-dimethylundecane
Octane, 2,3,6,7-tetramethyl-	0	0	0	0.0573881	0.0688892	0.0688892	0	0	0	0	0	0	0	0	0	0	0	0	hydrocarbon	52670-34-5				2,3,6,7-tetramethyloctane
Octane, 4-methyl-	0	0	0	0.0504367	0.0359626	0.0359626	0	0	0	0	0	0	0	0	0	0	0	0	Hydrocarbon	2216-34-4				4-methyloctane
2-Bromo dodecane	0	0	0	0.0385091	0.0358769	0.0358769	0	0	0	0	0	0	0	0	0	0	0	0	others	13187-99-0				2-bromododecane
Undecane, 4-methyl-	0	0	0	0.041607	0.0286578	0.0286578	0	0	0	0	0	0	0	0	0	0	0	0	hydrocarbon	2980-69-0				4-methylundecane
Bicyclo[3.1.1]heptane, 6,6-dimethyl-2-methylene-, (1S)-	0	0	0	0.00920634	0	0	0	0	0	0	0	0	0	0	0	0	0	0	Terpenoids	18172-67-3	Pine, Polish, Wood		C09882	6,6-dimethyl-2-methylidenebicyclo[3.1.1]heptane
Heptacosane	0	0	0	0.00342782	0.00639791	0.00639791	0	0	0	0	0	0	0.00196118	0.00731096	0	0	0	0	hydrocarbon	593-49-7				heptacosane
Decane, 2,3,5,8-tetramethyl-	0	0	0	0	0	0	0	0	0	0	0	0	0	0	0	0.00269774	0	0.00891419	hydrocarbon	192823-15-7				2,3,5,8-tetramethyldecane
Nonane, 3,7-dimethyl-	0	0	0	0	0	0	0	0	0	0	0	0	0	0	0	0.00102491	0.00715051	0	Hydrocarbon	17302-32-8				3,7-dimethylnonane
