# Supplementary material for: Effects of Monochromatic and Composite Light Withering on Black Tea Aroma
Source: Foods. 2025 Jun 25;14(13):2232. doi: 10.3390/foods14132232 (PMC12249116; doi:10.3390/foods14132232)
Supplement: Supplementary file 1 [file foods-14-02232-s001.zip › Table S2.xlsx]

## Sheet: Sheet1
RL_vs_CK
Volatiles	RL1	RL2	RL3	CK1	CK2	CK3	Odor	|Log2FC|	Class I	P-value	Fold_Change
(Z)-hex-3-en-1-ol	0.0816262	0.106839	0.109675	0.173938	0.228008	0.23308		1.09083	Alcohol	0.0144695	0.469493
(Z)-pent-2-en-1-ol	0.0281215	0.0349526	0.0417919	0.0662485	0.0883937	0.100041		1.28016	alcohol	0.0247608	0.411751
pent-1-en-3-ol	0.0156224	0.0193876	0.0249036	0.0412933	0.0503836	0.0635032	Butter, Fish, Green, Oxidized, Wet Earth	1.37299	Alcohol	0.0253654	0.386091
(3Z)-3,7-dimethylocta-3,6-dien-1-ol	0.00164599	0.00526637	0.0028965	0.00650483	0.00717336	0.00956182		1.24445	alcohol	0.0345347	0.422068
oct-1-en-3-ol	0.00473287	0.00736385	0.00782391	0	0	0			Alcohol	0.0203861	inf
2-phenylacetaldehyde	0.812349	1.58764	1.57081	2.85184	2.31595	3.74201	Berry, Geranium, Honey, Nut, Pungent	1.16596	Aldehyde	0.0371514	0.445666
(E)-hex-2-enal	0.198513	0.29768	0.409961	0.568844	0.644869	0.628734	almond, bitter, green, heavy	1.0238	Aldehyde	0.0247114	0.491821
benzaldehyde	0.131808	0.217841	0.252838	0.570339	0.642303	0.790388	almond, bitter almond,	1.73318	Aldehyde	0.00713744	0.300788
2-methylbutanal	0.0652485	0.0852712	0.120863	0.336088	0.375374	0.445884		2.09242	Aldehyde	0.00397292	0.234487
3-methylbutanal	0.0435977	0.0650755	0.0991728	0.228375	0.280556	0.307958	almond, cheese, chocolate, malt,	1.97463	Aldehyde	0.00311405	0.254436
nonanal	0.0212031	0.0404163	0.0548444	0.105743	0.108144	0.129018		1.55793	Aldehyde	0.00439643	0.339639
2-methylpropanal	0.0203324	0.0247233	0.0405063	0.0768996	0.0886887	0.112519		1.7006	Aldehyde	0.0109643	0.307658
heptanal	0.0125749	0.0177599	0.0236177	0.0496825	0.0469961	0.05204	Citrus, Fat, Green, Nut	1.46283	Aldehyde	0.00377694	0.362782
(E)-hex-2-enal	0.00269901	0.00311167	0.00446932	0.00650777	0.00838809	0.00697301		1.08904	Aldehyde	0.00774793	0.470074
pentanal	0.00381964	0.0057857	0.00752412	0.0141562	0.0177896	0.0204652		1.61339	Ester	0.00947842	0.32683
2-phenylbut-2-enal	0.00430903	0.00664082	0.0076276	0.0205243	0.0249689	0.0273281		1.97081	Ester	0.00430011	0.25511
ethenyl hexanoate	0	0	0	0.0125168	0.0102286	0.0206006			Ester	0.0442864	0
2-[(2S,5S)-5-ethenyl-5-methyloxolan-2-yl]propan-2-ol	0.166968	0.238036	0.188802	0.457093	0.475875	0.669661		1.43238	heterocyclic compound	0.0295981	0.37052
2-ethylfuran	0.0301306	0.0290266	0.0948471	0.218472	0.19999	0.254596	Butter, Caramel	2.12776	Heterocyclic Compound	0.00405651	0.228813
2-[(Z)-pent-2-enyl]furan	0	0.0025436	0.00367744	0.0118184	0.0145192	0.0163644		2.77908	heterocyclic compound	0.00236616	0.145685
2-pentylfuran	0.0280088	0.0221292	0	0.0965866	0.122812	0.114779		2.73664	Heterocyclic Compound	0.00124399	0.150034
3-methylfuran	0	0	0	0.0148893	0.0128315	0.0204167			Heterocyclic Compound	0.019345	0
toluene	0	0	0	0.0210987	0.0188437	0.0262932			Hydrocarbon	0.00983259	0
naphthalene	0.0225993	0.0373455	0.042075	0	0	0			Hydrocarbon	0.0284781	inf
3-methyl-2-[(Z)-pent-2-enyl]cyclopent-2-en-1-one	0.00167238	0.00271657	0.00251877	0.00965297	0.012325	0.0126863		2.32717	Hydrocarbon	0.00596482	0.199275
methylsulfanylmethane	0.0916256	0.112724	0.184651	0.879065	0.871877	1.19516	Cabbage, Organic, Sulfur, Wet Earth	2.92097	Sulfur Compounds	0.0111285	0.132039
3,7-dimethylocta-1,6-dien-3-ol	0.402888	0.585933	0.711313	1.35034	0.871877	1.71632	aniseed, citrus, floral, fragrant. citrus	1.44391	Terpenoids	0.00239264	0.36757
(2E)-3,7-dimethylocta-2,6-dienal	0.013969	0.0246569	0	0.04275	0.0525092	0.065841		2.06032	Terpenoids	0.0141292	0.239764
2,6,6-trimethylcyclohexene-1-carbaldehyde	0.0035202	0.0054814	0.00604082	0.0108354	0.0132469	0.015657		1.40153	Terpenoids	0.0127838	0.378527
(6E)-7,11-dimethyl-3-methylidenedodeca-1,6,10-triene	0.00238247	0.00387065	0.00481153	0.00762809	0.00899491	0.00897644		1.21015	Terpenoids	0.00724805	0.432222
(E,7R,11R)-3,7,11,15-tetramethylhexadec-2-en-1-ol	0	0.0016556	0.00201466	0.00672915	0.00410646	0.00459499		2.07184	Terpenoids	0.0204724	0.237856
1-methyl-4-propan-2-ylbenzene	0	0	0	0.230612	0.160166	0.275436			Terpenoids	0.0220696	0
2,6,6-trimethylcyclohexa-1,3-diene-1-carbaldehyde	0	0	0	0.0077228	0.00824835	0.00983965	Herb		Terpenoids	0.00542651	0
BL_vs_CK
Volatiles	BL1	BL2	BL3	CK1	CK2	CK3	Odor	|Log2FC|	Type	Class I
benzaldehyde	0.118925	0.31124	0.365741	0.570339	0.642303	0.790388	almond, bitter almond,	1.33152	down	Aldehyde
[(Z)-hex-3-enyl] benzoate	0.00177765	0.0062489	0.00357048	0.00988672	0.00893502	0.0105474	Floral	1.34054	down	Ester
2-phenylbut-2-enal	0.00283507	0.016946	0.00830066	0.0205243	0.0249689	0.0273281		1.37473	down	Ester
ethenyl hexanoate	0	0	0	0.0125168	0.0102286	0.0206006			down	Ester
[(Z)-hex-3-enyl] pentanoate	0	0	0	0.00818023	0.00554128	0.0115915			down	Ester
2-ethylfuran	0.0253925	0.139651	0.0605326	0.218472	0.19999	0.254596	Butter, Caramel	1.57711	down	Heterocyclic Compound
2-pentylfuran	0	0.0704396	0.0297536	0.0965866	0.122812	0.114779		1.73783	down	Heterocyclic Compound
3-methylfuran	0	0	0	0.0148893	0.0128315	0.0204167			down	Heterocyclic Compound
toluene	0	0	0	0.0210987	0.0188437	0.0262932	0		down	Hydrocarbon
3-methyl-2-[(Z)-pent-2-enyl]cyclopent-2-en-1-one	0.00138902	0.0043551	0.00268205	0.00965297	0.012325	0.0126863	Floral	2.0405	down	Hydrocarbon
methylsulfanylmethane	0.0781486	0.479491	0.18618	0.879065	0.871877	1.19516	Cabbage, Organic, Sulfur, Wet Earth	1.98578	down	Sulfur Compounds
(2E)-3,7-dimethylocta-2,6-dienal	0	0	0	0.04275	0.0525092	0.065841	Lemon		down	Terpenoids
(E,7R,11R)-3,7,11,15-tetramethylhexadec-2-en-1-ol	0	0	0	0.00672915	0.00410646	0.00459499			down	Terpenoids
1-methyl-4-propan-2-ylbenzene	0	0	0	0.230612	0.160166	0.275436	Citrus, Fresh, Solvent		down	Terpenoids
2,6,6-trimethylcyclohexa-1,3-diene-1-carbaldehyde	0	0	0	0.0077228	0.00824835	0.00983965			down	Terpenoids
YL_vs_CK
Volatiles	YL1	YL2	YL3	CK1	CK2	CK3	Odor	|Log2FC|	Type	Class I
(Z)-hex-3-en-1-ol	0	0	0	0.173938	0.228008	0.23308	Grass, Green Fruit, Green Leaf, Herb, Unripe Banana		down	Alcohol
(E)-hex-2-enal	0.243863	0.285652	0	0.568844	0.644869	0.628734	almond, bitter, green, heavy, planty green, stinkbug,	1.79888	down	Aldehyde
benzaldehyde	0.139497	0.128219	0.41547	0.570339	0.642303	0.790388	almond, bitter almond,	1.55183	down	Aldehyde
2-methylbutanal	0.0840249	0.064482	0.237859	0.336088	0.375374	0.445884	almond, burnt, choking, cocoa, estery apple, extreme dilution fruity, fermented, fruity, green grass, iodoform, malt, powerful, sickly, sour,	1.58278	down	Aldehyde
3-methylbutanal	0.063918	0.0482825	0.162894	0.228375	0.280556	0.307958	almond, cheese, chocolate, malt,	1.57021	down	Aldehyde
2-methylpropanal	0.0280917	0.0199521	0	0.0768996	0.0886887	0.112519	Burnt, Caramel, Cocoa, Green, Malt	2.53322	down	Aldehyde
[(Z)-hex-3-enyl] benzoate	0.00238262	0.00471967	0.0053803	0.00988672	0.00893502	0.0105474	Floral	1.23438	down	Ester
2-phenylbut-2-enal	0.00644075	0.00891975	0.0113344	0.0205243	0.0249689	0.0273281		1.4478	down	Ester
ethenyl hexanoate	0	0	0	0.0125168	0.0102286	0.0206006			down	Ester
2-ethylfuran	0.0375704	0.0390797	0.135054	0.218472	0.19999	0.254596		1.66868	down	Heterocyclic Compound
2-[(Z)-pent-2-enyl]furan	0.00188743	0.00557569	0.00638365	0.0118184	0.0145192	0.0163644		1.62476	down	heterocyclic compound
2-pentylfuran	0.0226359	0.0352142	0.0680603	0.0965866	0.122812	0.114779	Butter, Floral, Fruit, Green Bean	1.40822	down	Heterocyclic Compound
3-methylfuran	0	0	0	0.0148893	0.0128315	0.0204167			down	Heterocyclic Compound
toluene	0	0	0	0.0210987	0.0188437	0.0262932			down	Hydrocarbon
naphthalene	0.0168254	0.0329947	0.0302512	0	0	0			up	Hydrocarbon
3-methyl-2-[(Z)-pent-2-enyl]cyclopent-2-en-1-one	0.00139683	0.00310232	0.00397591	0.00965297	0.012325	0.0126863		2.03215	down	Hydrocarbon
methylsulfanylmethane	0.116719	0.097761	0	0.879065	0.871877	1.19516	Cabbage, Organic, Sulfur, Wet Earth	3.77989	down	Sulfur Compounds
1-methyl-4-propan-2-ylbenzene	0.0531116	0.0824346	0	0.230612	0.160166	0.275436		2.2972	down	Terpenoids
2,6,6-trimethylcyclohexa-1,3-diene-1-carbaldehyde	0	0	0	0.0077228	0.00824835	0.00983965			down	Terpenoids
RB_vs_CK
Volatiles	RB1	RB2	RB3	CK1	CK2	CK3	Odor	|Log2FC|	Type	Class I
(Z)-hex-3-en-1-ol	0	0	0	0.173938	0.228008	0.23308	Grass, Green Fruit, Green Leaf, Herb, Unripe Banana		down	Alcohol
hexan-1-ol	0.163538	0.182482	0.0525643	0.29384	0.384756	0.36408	Banana, Flower, Grass, Herb	1.38733	down	Alcohol
(E)-hex-2-enal	0	0	0	0.568844	0.644869	0.628734	almond, bitter, green, heavy, planty green, stinkbug,		down	Aldehyde
2-ethylfuran	0.0945594	0.0932368	0.0469781	0.218472	0.19999	0.254596	Butter, Caramel	1.51946	down	Heterocyclic Compound
2-[(Z)-pent-2-enyl]furan	0.00671784	0	0.00271053	0.0118184	0.0145192	0.0163644		2.17922	down	heterocyclic compound
2-pentylfuran	0.0427517	0.0477944	0.0205212	0.0965866	0.122812	0.114779		1.58918	down	Heterocyclic Compound
3-methylfuran	0	0	0	0.0148893	0.0128315	0.0204167			down	Heterocyclic Compound
toluene	0	0	0	0.0210987	0.0188437	0.0262932			down	Hydrocarbon
methylsulfanylmethane	0.486144	0.567194	0.202407	0.879065	0.871877	1.19516	Cabbage, Organic, Sulfur, Wet Earth	1.23027	down	Sulfur Compounds
1-methyl-4-propan-2-ylbenzene	0	0	0	0.230612	0.160166	0.275436	Citrus, Fresh, Solvent		down	Terpenoids
2,6,6-trimethylcyclohexa-1,3-diene-1-carbaldehyde	0	0.00505507	0.00165838	0.0077228	0.00824835	0.00983965		1.94285	down	Terpenoids
RY_vs_CK
Volatiles	RY1	RY2	RY3	CK1	CK2	CK3	Odor	|Log2FC|	Type	Class I
2-phenylethyl acetate	0	0	0	0.0464888	0.0591957	0.0633039	Flower, Honey, Rose		down	Acids
(3Z)-3,7-dimethylocta-3,6-dien-1-ol	0	0	0	0.00650483	0.00717336	0.00956182			down	alcohol
5-methyl-2-propan-2-ylheptan-1-ol	0.00361192	0.00408468	0.00408468	0	0	0			up	alcohol
benzaldehyde	0.0918073	0.3421	0.3421	0.570339	0.642303	0.790388	almond, bitter almond,	1.36804	down	Aldehyde
heptanal	0.0192757	0.0266818	0.0266818	0.0496825	0.0469961	0.05204	Citrus, Fat, Green, Nut	1.03377	down	Aldehyde
(E)-hex-2-enal	0	0	0	0.00650777	0.00838809	0.00697301			down	Aldehyde
benzene-1,3-dicarbaldehyde	0.00889934	0.00924563	0.00924563	0	0	0			up	Aldehyde
2-phenylbut-2-enal	0.00998405	0.00955801	0.00955801	0.0205243	0.0249689	0.0273281		1.32334	down	Ester
ethenyl hexanoate	0	0	0	0.0125168	0.0102286	0.0206006			down	Ester
[(Z)-hex-3-enyl] pentanoate	0	0	0	0.00818023	0.00554128	0.0115915	Fruit		down	Ester
[(E)-hex-3-enyl] butanoate	0.00840544	0.0100853	0.0100853	0	0	0			up	Ester
2-ethylfuran	0.0715594	0.114949	0.114949	0.218472	0.19999	0.254596	Butter, Caramel	1.15878	down	Heterocyclic Compound
2-[(Z)-pent-2-enyl]furan	0	0	0	0.0118184	0.0145192	0.0163644			down	heterocyclic compound
2-pentylfuran	0.0504586	0.0396526	0.0396526	0.0965866	0.122812	0.114779		1.36473	down	Heterocyclic Compound
3-methylfuran	0	0	0	0.0148893	0.0128315	0.0204167			down	Heterocyclic Compound
toluene	0	0	0	0.0210987	0.0188437	0.0262932			down	Hydrocarbon
2,6,11-trimethyldodecane	0.544737	0.408069	0.408069	0	0	0			up	hydrocarbon
dodecane	0.396575	0.457538	0.457538	0	0	0			up	Hydrocarbon
4,7-dimethylundecane	0.206193	0.310272	0.310272	0.00990485	0.0238745	0		4.61322	up	hydrocarbon
2,6-dimethyldecane	0.0880493	0.0926728	0.0926728	0	0	0			up	hydrocarbon
2,3,6,7-tetramethyloctane	0.0573881	0.0688892	0.0688892	0	0	0			up	hydrocarbon
4-methyloctane	0.0504367	0.0359626	0.0359626	0	0	0			up	Hydrocarbon
4-methylundecane	0.041607	0.0286578	0.0286578	0	0	0			up	hydrocarbon
3,8-dimethylundecane	0.0171676	0.010915	0.010915	0	0	0			up	hydrocarbon
heptacosane	0.00342782	0.00639791	0.00639791	0	0	0			up	hydrocarbon
2,4,2',4'-Tetramethyl-biphenyl	0.00308997	0.00308364	0.00308364	0	0	0			up	others
2-bromododecane	0.0385091	0.0358769	0.0358769	0	0	0			up	others
(2E)-3,7-dimethylocta-2,6-dienal	0.0300051	0	0	0.04275	0.0525092	0.065841	Lemon	2.42468	down	Terpenoids
(6E)-7,11-dimethyl-3-methylidenedodeca-1,6,10-triene	0	0	0	0.00762809	0.00899491	0.00897644			down	Terpenoids
(E,7R,11R)-3,7,11,15-tetramethylhexadec-2-en-1-ol	0	0	0	0.00672915	0.00410646	0.00459499	Flower		down	Terpenoids
2,6,6-trimethylcyclohexa-1,3-diene-1-carbaldehyde	0	0	0	0.0077228	0.00824835	0.00983965	Herb		down	Terpenoids
RB_vs_RY
Volatiles	RB1	RB2	RB3	RY1	RY2	RY3	VIP	P-value	FDR	Fold_Change	|Log2FC|	Type	Class I
2-phenylethyl acetate	0.0524438	0.0440561	0.0330954	0	0	0	1.46297	0.0164035	0.103587	inf	inf	up	Acids
(Z)-hex-3-en-1-ol	0	0	0	0.0662783	0.128865	0.128865	1.45475	0.035346	0.159057	0	#NAME?	down	Alcohol
5-methyl-2-propan-2-ylheptan-1-ol	0	0	0	0.00361192	0.00408468	0.00408468	1.5117	0.00160636	0.0325289	0	#NAME?	down	alcohol
(E)-hex-2-enal	0	0	0	0.249841	0.411154	0.411154	1.4819	0.0218969	0.113839	0	#NAME?	down	Aldehyde
benzene-1,3-dicarbaldehyde	0	0	0	0.00889934	0.00924563	0.00924563	1.50836	0.0001598	0.011578	0	#NAME?	down	Aldehyde
[(E)-hex-3-enyl] butanoate	0	0	0	0.00840544	0.0100853	0.0100853	1.51139	0.00343791	0.0399767	0	#NAME?	down	Ester
2,6,11-trimethyldodecane	0.0104712	0	0.00275779	0.544737	0.408069	0.408069	1.44735	0.0098635	0.0887715	0.00972091	6.68469	down	hydrocarbon
dodecane	0	0	0	0.396575	0.457538	0.457538	1.51182	0.00215325	0.0348826	0	#NAME?	down	Hydrocarbon
4,7-dimethylundecane	0	0	0	0.206193	0.310272	0.310272	1.49402	0.0154814	0.103587	0	#NAME?	down	hydrocarbon
2,6-dimethyldecane	0	0	0	0.0880493	0.0926728	0.0926728	1.50917	0.000285876	0.011578	0	#NAME?	down	hydrocarbon
2,3,6,7-tetramethyloctane	0	0	0	0.0573881	0.0688892	0.0688892	1.51138	0.00345477	0.0399767	0	#NAME?	down	hydrocarbon
4-methyloctane	0	0	0	0.0504367	0.0359626	0.0359626	1.43252	0.0137053	0.103587	0	#NAME?	down	Hydrocarbon
4-methylundecane	0	0	0	0.041607	0.0286578	0.0286578	1.42064	0.0167072	0.103587	0	#NAME?	down	hydrocarbon
3,8-dimethylundecane	0	0.00518323	0.00215576	0.0171676	0.010915	0.010915	1.29706	0.0179039	0.103587	0.188191	-2.40973	down	hydrocarbon
heptacosane	0	0	0	0.00342782	0.00639791	0.00639791	1.4618	0.0319192	0.152086	0	#NAME?	down	hydrocarbon
1-methyl-5-prop-1-en-2-ylcyclohexene	0	0	0	0.00608262	0.00746577	0.00746577	1.51074	0.0043043	0.0435811	0	#NAME?	down	others
2-bromododecane	0	0	0	0.0385091	0.0358769	0.0358769	1.49688	0.000569394	0.0153736	0	#NAME?	down	others
7-methyl-3-methylideneocta-1,6-diene	0.0635901	0.0702738	0.0423459	0.0260898	0.0131262	0.0131262	1.41002	0.0224867	0.113839	3.36649	1.75125	up	Terpenoids
(2Z)-3,7-dimethylocta-2,6-dienal	0.00779598	0.00724204	0.00365664	0	0	0	1.40247	0.0407146	0.173573	inf	inf	up	Terpenoids
